# Supplementary material for: Immune Cell Deconvolution Reveals Possible Association of γδ T Cells with Poor Survival in Head and Neck Squamous Cell Carcinoma
Source: Cancers (Basel). 2023 Oct 5;15(19):4855. doi: 10.3390/cancers15194855 (PMC10571517; doi:10.3390/cancers15194855)
Supplement: Supplementary file 1 [file cancers-15-04855-s001.zip]

Archive with 1 entries (1 files):
- cancers-2587211-supplementary.pdf
